# Supplementary material for: Reproducibility of lung cancer radiomics features extracted from data-driven respiratory gating and free-breathing flow imaging in [18F]-FDG PET/CT
Source: Eur J Hybrid Imaging. 2022 Oct 30;6:33. doi: 10.1186/s41824-022-00153-2 (PMC9617997; doi:10.1186/s41824-022-00153-2)
Supplement: Supplementary file 1 — Additional file 1. Individual radiomics features for the free-breathing and data-driven gating PET/CT data sets. Individual radiomics features values for the free-breathing (flow) and data-driven gating (DDG) PET/CT reconstruction of each pulmonary lesion. The radiomics features table is the output from the QuantImage platform (see Cid et al. (2017)). [file 41824_2022_153_MOESM1_ESM.csv]

Modality		CT	CT	CT	CT	CT	CT	CT	CT	CT	CT	CT	CT	CT	CT	CT	CT	CT	CT	CT	CT	CT	CT	CT	CT	CT	CT	CT	CT	CT	CT	CT	CT	CT	CT	CT	CT	CT	CT	CT	CT	CT	CT	CT	CT	CT	CT	CT	CT
Features	VOI	Elongation	Flatness	LeastAxisLength	MajorAxisLength	Maximum2DDiameterColumn	Maximum2DDiameterRow	Maximum2DDiameterSlice	Maximum3DDiameter	MeshVolume	MinorAxisLength	Sphericity	SurfaceArea	SurfaceVolumeRatio	VoxelVolume	HU_10Percentile	HU_90Percentile	HU_Energy	HU_Entropy	HU_InterquartileRange	HU_Kurtosis	HU_Maximum	HU_MeanAbsoluteDeviation	HU_Mean	HU_Median	HU_Minimum	HU_Range	HU_RobustMeanAbsoluteDeviation	HU_RootMeanSquared	HU_Skewness	HU_TotalEnergy	HU_Uniformity	HU_Variance	glcm_Autocorrelation	glcm_JointAverage	glcm_ClusterProminence	glcm_ClusterShade	glcm_ClusterTendency	glcm_Contrast	glcm_Correlation	glcm_DifferenceAverage	glcm_DifferenceEntropy	glcm_DifferenceVariance	glcm_JointEnergy	glcm_JointEntropy	glcm_Imc1	glcm_Imc2	glcm_Idm	glcm_Idmn
patient1	GTV_T__DDG	0.80035889	0.67057377	54.536011	81.327385	73.614708	91.549164	92.721359	92.769875	211010.23	65.091095	0.85377485	20075.965	0.095142141	211076.3	-854.71118	60.131657	3.22E+11	5.3896046	760.28333	1.678697	1145.8068	352.04248	-296.45712	-98.113884	-1048.429	2194.2358	304.44559	801.9043	-0.36361188	1.36E+11	0.035732687	148077.97	1864.0325	38.816177	3508837.3	-21226.363	1452.6395	23.298336	0.96843112	2.8132055	3.0478787	15.044616	0.007514172	8.8444185	-0.35734242	0.98776788	0.42732352	0.99814391
patient10	GTV_T__DDG	0.90451133	0.74236137	24.299232	32.732349	34.418381	37.835995	37.364758	38.021374	17117.367	29.606781	0.85155821	3771.908	0.22035562	17148.375	-824.06006	-15.253979	12464031744	5.3499465	459.37042	2.197403	158.66884	251.30159	-530.84503	-642.6933	-970.85626	1129.5251	196.06706	553.74481	0.77034634	5258263552	0.030195039	86526.961	750.71143	23.334442	1552557.1	18227.648	851.39056	26.569534	0.93953991	3.5213096	3.364223	13.668372	0.003385029	9.2510061	-0.27630338	0.970182	0.31522352	0.99216241
patient11	GTV1_T_DDG	0.98665154	0.95491111	28.424229	29.766361	34.573292	34.743706	34.573292	34.77607	18051.346	29.369026	0.85226011	3904.676	0.21630941	18105.188	-783.61969	-83.805786	12677155840	5.40803	281.66772	5.281498	946.33026	215.30852	-535.21661	-633.94446	-987.0661	1933.3964	135.97308	543.5022	1.4622983	5348174848	0.03388733	79371.047	748.46838	23.758661	2964809.3	30129.021	758.62738	22.666399	0.94169676	3.1347358	3.2001798	12.316627	0.003995606	9.171484	-0.30005836	0.9769448	0.33544692	0.99768496
patient11	GTV2_T_DDG	0.97664821	0.87273502	22.536949	25.823359	29.288437	29.59413	29.943697	30.400452	10663.752	25.220337	0.85836732	2729.5076	0.2559613	10689.047	-522.27985	65.460052	21221318656	5.0529447	231.09744	3.6995113	762.2486	182.23085	-115.81181	-29.767929	-853.52338	1615.772	114.7915	915.18433	-1.0217998	8952743936	0.047934469	55773.621	1552.8749	37.747906	1045494.8	-12800.158	530.97284	19.119852	0.93048149	2.8942711	3.1036556	10.318507	0.007585201	8.6476221	-0.28710058	0.9676438	0.36513829	0.99720687
patient12	GTV_T__DDG	0.96258885	0.81400943	15.143333	18.603388	21.633308	21.332193	21.173391	21.685249	3648.7617	17.907413	0.87255675	1313.5728	0.36000508	3661.4531	-798.35284	-34.2784	2698000128	5.2483807	427.11249	3.0084147	534.60663	253.80971	-531.56812	-677.3877	-880.29871	1414.9053	188.23207	557.55298	1.0812964	1138218880	0.038837481	91436.898	569.15967	18.947075	2254657.8	27288.789	874.69366	34.098656	0.92467159	3.9363973	3.4686136	17.728849	0.004826576	9.0792389	-0.2702935	0.96587062	0.30467188	0.99362969
patient13	GTV_T__DDG	0.958637	0.92408019	16.791967	18.171547	21.173391	20.852158	20.471016	21.384867	3831.6621	17.419918	0.87565064	1352.3156	0.35293186	3845.3906	-823.93915	13.406963	2969707008	5.4759011	467.18335	2.2065785	162.35193	259.44623	-516.92566	-630.08264	-987.84216	1150.1941	200.82849	570.79279	0.7460559	1252845184	0.027265275	92443.594	860.42102	25.40358	1714596.6	18199.246	907.11615	46.924355	0.90183276	4.756186	3.7399197	23.178671	0.002388945	9.6931973	-0.23966527	0.95779783	0.26162437	0.9872908
patient14	GTV_T__DDG	0.91879439	0.83211684	47.301434	56.8447	59.48214	63.164963	64.526161	64.891258	102539.04	52.228588	0.86241609	12284.574	0.11980387	102611.39	-773.37378	56.414478	1.92E+11	4.6225104	345.2002	3.0162241	510.69421	261.06348	-169.88849	1.9481221	-1092.0188	1602.713	183.59955	887.77716	-1.2623633	80872996864	0.07726749	99063.211	2464.5923	47.208538	2864105	-38516.688	960.68323	16.913837	0.96534425	2.458519	2.8772042	10.668757	0.016516043	7.8379655	-0.29548264	0.96320963	0.42910483	0.99748456
patient15	GTV_T__DDG	0.59243625	0.49815881	36.784771	73.841454	84.524033	53.397682	55.077785	84.726768	86723.914	43.746353	0.81139064	11677.415	0.13465047	86750.578	-945.92749	34.213341	74588938240	5.4330502	809.09943	1.547861	302.77814	353.73468	-540.52881	-695.64191	-1102.5015	1405.2795	308.70178	602.27234	0.44570872	31467206656	0.030208737	151618.16	1243.9606	29.652468	3424192.8	24948.344	1489.4664	30.714499	0.95960456	3.4838951	3.3435564	18.085999	0.004584109	9.2126179	-0.30569422	0.97946739	0.35884896	0.99430817
patient16	GTV_T__DDG	0.97576678	0.87714845	32.680553	37.257721	43.538776	42.220406	43.538776	43.596874	32254.277	36.354847	0.8600114	5697.7686	0.17665157	32297.063	-811.71393	36.380035	36702294016	5.7066522	664.60205	9.6655293	3944.5574	314.91599	-416.77338	-505.10034	-1397.8553	5342.4126	258.86163	692.3999	1.3360581	15483780096	0.02402688	139264.31	2805.7666	49.869434	14100769	55406.469	1325.4689	50.279118	0.92682648	3.970221	3.497577	33.98893	0.002717383	9.7032108	-0.2982668	0.98118955	0.30795529	0.99932301
patient17	GTV1_T_DDG	0.97128028	0.93936479	43.974159	46.812653	52.096664	53.602707	53.602707	53.791264	68321.867	45.468204	0.86555994	9337.418	0.13666807	68362.313	-361.78314	21.602119	1.33E+11	4.2871795	194.30592	3.5504327	171.17999	126.39016	-106.61287	-30.022869	-749.25079	920.43079	88.305908	906.612	-1.2540653	56190087168	0.082028419	23804.813	1156.6825	33.177811	183543.8	-4300.4873	229.84277	6.1825767	0.94758117	1.6299413	2.4202006	3.4419823	0.02055981	7.1760597	-0.3278068	0.96644217	0.49515986	0.99725902
patient17	GTV2_T_DDG	0.89131665	0.87485927	41.35862	47.274593	53.900951	52.419582	49.715439	54.68832	60055.508	42.136631	0.86274558	8596.1357	0.14313652	60094.406	-658.49915	144.65482	1.02E+11	5.905252	497.36624	3.1100621	1093.118	276.35724	-224.27222	-222.38312	-911.94006	2005.0581	202.47922	845.49695	0.47940633	42959392768	0.020334374	113111.52	1512.5103	35.270199	3629400.8	16774.85	1103.7971	29.705881	0.9476127	3.6166871	3.3870854	15.817712	0.002165038	9.9262571	-0.32040623	0.98612899	0.3080093	0.99714971
patient18	GTV1_T_DDG	0.99439615	0.91772681	15.157692	16.516562	18.973665	19.224009	18.75	19.528826	2966.2207	16.424006	0.88603252	1126.7739	0.37986854	2977.5938	-842.79773	17.392801	2913984256	5.0544643	759.22638	1.3227689	104.92576	338.44183	-467.51889	-641.33435	-983.32568	1088.2515	307.92944	642.54382	0.30674475	1229337088	0.040365417	129326.46	1062.3125	27.41819	2118601.8	12883.316	1267.5646	25.407721	0.96066797	3.1389911	3.1695213	14.985139	0.00635353	8.5051785	-0.322478	0.97843421	0.37707952	0.99232233
patient18	GTV2_T_DDG	0.96722448	0.95966738	17.366468	18.096342	21.173391	20.852158	21.173391	21.60729	3972.7266	17.503225	0.87605321	1384.6694	0.34854385	3985.0313	-785.13574	215.55426	7424195072	5.8258519	537.2124	2.4954889	859.12598	309.08771	-197.99045	-85.778046	-1003.925	1863.051	225.80861	886.54486	-0.20525993	3132082432	0.025277754	142742.48	2066.7781	41.578289	4734055	-11426.427	1384.0627	31.985249	0.95474905	3.8633974	3.447957	16.104162	0.002864911	9.6967373	-0.33474976	0.98785305	0.29923239	0.99644554
patient19	GTV_T__DDG	0.98354316	0.84309882	25.374975	30.097273	35.638813	34.929394	35.890457	35.960915	16432.436	29.601965	0.85486835	3656.3926	0.2225107	16466.625	-748.94897	37.411705	22421049344	5.4021688	604.18036	1.6137731	157.4059	277.4404	-307.54617	-254.88782	-1089.2639	1246.6698	237.29523	757.90985	-0.31287134	9458879488	0.031055845	94935.039	1866.213	40.630501	1329611.5	-9426.0859	896.40009	34.950726	0.9248426	4.0032077	3.5443494	18.379829	0.004608841	9.3942595	-0.25426999	0.96301782	0.30405962	0.99158227
patient2	GTV_T__DDG	0.98414159	0.97923988	31.710503	32.382774	37.5075	37.364758	37.664639	37.910255	23825.988	31.869234	0.85486174	4684.0571	0.19659446	23863.781	-885.18433	-83.12381	12567414784	5.2132521	352.50769	3.0980132	238.53419	236.79227	-629.78192	-754.64954	-1030.7063	1269.2405	164.17438	471.3519	1.1622261	5301878272	0.037165642	85111.164	664.77972	21.389769	2163053.5	27810.977	850.46844	21.46693	0.95083332	3.0749338	3.1903584	11.656727	0.004821489	8.9635258	-0.28987589	0.97274822	0.34583563	0.99493098
patient20	GTV_T__DDG	0.77534568	0.76658809	31.746908	41.413254	47.362961	46.717236	37.664639	47.517101	30725.262	32.109589	0.84714007	5600.0591	0.18226238	30798.563	-827.91449	35.841312	26540189696	5.5414896	543.37311	2.081811	944.35999	279.39883	-490.22141	-608.09167	-1005.5557	1949.9156	224.98201	602.94635	0.64272779	11196642304	0.025581205	103670.11	981.66272	27.199574	2065848.1	19929.328	1007.4823	40.118694	0.92347574	4.3014355	3.6230199	20.83618	0.002370805	9.7177734	-0.24538137	0.96133292	0.27692986	0.99599743
patient3	GTV_T__DDG	0.99909478	0.99293941	58.416954	58.832344	67.358185	67.454147	67.604088	67.757843	147661.91	58.779087	0.86263293	15661.635	0.10606415	147671.02	-830.87012	58.203609	2.10E+11	5.3598123	776.49988	2.0568161	1424.7015	361.7066	-333.84055	-300.39236	-1175.6112	2600.3127	317.58026	774.77246	0.12472438	88642830336	0.043653071	156503.95	2224.7112	43.035324	4642339.5	5791.3276	1523.9613	33.293243	0.9572224	3.4596503	3.3435416	20.897852	0.012531953	8.9745407	-0.32195184	0.982113	0.39905792	0.99809265
patient4	GTV_T__DDG	0.94364381	0.93859512	56.777069	60.49155	69.430717	65.525284	69.878914	69.979462	143256.31	57.082474	0.85636067	15460.964	0.10792519	143287.73	-892.17743	83.240944	2.15E+11	5.565413	834.95966	1.5849174	1024.9882	396.52032	-329.09143	-181.69283	-1066.6128	2091.6011	346.46939	796.12573	-0.087992936	90818084864	0.033202201	183697.88	1895.2697	38.099346	5063831	-8021.1367	1803.1647	28.329237	0.96905816	3.262084	3.2578733	17.248524	0.006033518	9.2714233	-0.33230579	0.98574817	0.37313634	0.99753505
patient5	GTV_T__DDG	0.97596425	0.93809611	45.846561	48.871925	54.755138	55.974323	55.747757	56.454628	78049.703	47.69725	0.86919463	10161.269	0.13018972	78070.5	-805.63684	49.920635	86663790592	5.2973876	752.37445	1.4433866	892.99963	325.2608	-413.21201	-526.71338	-1118.6995	2011.6991	290.00519	684.33264	0.26549158	36561289216	0.034563847	123991.02	1595.5333	36.073368	2088793.8	10456.49	1207.6744	30.709749	0.95039845	3.4830396	3.3449354	18.114065	0.005836159	9.0577135	-0.28931257	0.97319007	0.36019927	0.99705124
patient6	GTV_T__DDG	0.88380802	0.8579511	77.582909	90.428123	101.58002	102.09921	90.526581	102.23411	409656.41	79.921097	0.85949653	31035.102	0.07575886	410054.5	-796.80536	64.003151	8.14E+11	4.7095995	160.31589	3.7569971	1354.397	239.55318	-141.28938	3.6596124	-1082.3458	2436.7427	141.19521	914.96313	-1.4324087	3.43E+11	0.070143871	99773.602	2597.9878	48.537724	3643693.3	-44622.27	978.34204	10.04006	0.97967291	1.7297599	2.4399261	6.9274611	0.018906185	7.551559	-0.39249206	0.98586535	0.52718478	0.99934334
patient7	GTV2_T_DDG	0.86619711	0.78440624	27.563337	35.139111	35.154125	40.0952	40.0952	40.27018	21469.764	30.437393	0.84788173	4405.8906	0.20521374	21498.75	-831.55511	2.3926647	12573970432	4.8627243	297.93127	3.1198828	180.7444	238.28493	-599.86365	-743.92889	-952.69299	1133.4374	163.81845	496.73129	1.2675402	5304644096	0.051750921	86632.844	551.18042	18.596058	2234179.8	31143.465	846.62946	25.187654	0.94220006	3.1603703	3.2134128	14.831525	0.007963179	8.4206953	-0.27041179	0.95924646	0.37673876	0.99286872
patient7	GTV1_T_DDG	0.92917168	0.85096014	37.945026	44.590836	47.362961	50.451092	50.606941	50.695786	51174.758	41.432545	0.87462866	7621.333	0.14892758	51196.219	-794.93695	-1.5556439	35492220928	5.042943	393.07858	2.4747865	268.86905	242.62268	-541.89758	-680.34619	-942.54321	1211.4122	183.84521	540.80353	0.98236394	14973280256	0.041988555	82610.68	663.44318	21.581799	1623147.5	22515.07	813.23511	22.569996	0.94603699	3.0753403	3.1931863	12.780387	0.006170864	8.6741066	-0.28188682	0.96682906	0.3693811	0.99433547
patient8	GTV_T__DDG	0.82354838	0.69574451	40.591373	58.342354	65.460869	55.077785	66.212723	66.229713	83093.766	48.047752	0.8591274	10718.619	0.12899427	83120.344	-855.85596	-35.018341	57807155200	5.2372451	484.64645	3.6593764	1145.8732	280.28806	-573.6629	-743.97241	-1031.8064	2177.6797	211.38815	541.66284	1.1932604	24387393536	0.041208889	111635.29	834.69342	23.872114	4228619.5	42164.375	1085.7903	26.545408	0.95222616	3.2866015	3.2730873	15.359994	0.0058446	9.005929	-0.28209916	0.97041422	0.34607893	0.99784625
patient9	GTV_T__DDG	0.9851656	0.97549766	27.460447	28.150194	32.74332	33.288513	33.482273	33.524246	15541.313	27.732601	0.85043401	3541.3481	0.22786674	15593.344	-863.72424	-12.679956	8810669056	5.0575023	326.25601	3.0150084	152.22659	242.5724	-614.09778	-749.36243	-982.16693	1134.3936	168.95035	488.23251	1.1980712	3717000960	0.042315032	89450.477	628.89624	20.294594	2296649	30577.57	894.60004	26.540932	0.94247991	3.4291611	3.3275926	14.327502	0.005041605	8.8738317	-0.25908953	0.95912457	0.32671934	0.99246186
[truncated: 380 more columns]
