# Supplementary material for: Reproducibility of lung cancer radiomics features extracted from data-driven respiratory gating and free-breathing flow imaging in [18F]-FDG PET/CT
Source: Eur J Hybrid Imaging. 2022 Oct 30;6:33. doi: 10.1186/s41824-022-00153-2 (PMC9617997; doi:10.1186/s41824-022-00153-2)
Supplement: Supplementary file 2 — Additional file 2. Differences and concordance among free-breathing and data-driven gating PET/CT for all radiomics features. The relative difference in percentage (DIFF%) and the concordance bias coefficient (Cb) are presented for each of the 141 radiomics features as derived from the QuantImage Excel output (see Cid et al. (2017)). [file 41824_2022_153_MOESM2_ESM.csv]

Radiomics Features	DIFF%	C_b
SUV_Kurtosis	6.342204094	0.779951236	*
SUV_10Percentile	0.769304514	0.99752618
SUV_90Percentile	0.026803473	0.999572
SUV_Energy	1.478961468	0.997390277
SUV_Entropy	0.32448408	0.992644142
SUV_InterquartileRange	2.65410924	0.974811288
SUV_Maximum	3.729562998	0.935436864
SUV_MeanAbsoluteDeviation	0.976756334	0.996820336
SUV_Mean	0.121145673	0.999892069
SUV_Median	1.475864291	0.985918116
SUV_Minimum	0.071327686	0.999704951
SUV_Range	3.771774769	0.935897794
SUV_RobustMeanAbsoluteDeviation	1.616267443	0.992341635
SUV_RootMeanSquared	1.22814858	0.992196294
SUV_Skewness	3.850632191	0.828187243
SUV_Uniformity	1.996824265	0.970618712
SUV_Variance	3.886742592	0.984599766
SUVpeak	0.706505775	0.998336636
glcm_ClusterProminence	10.53281784	0.935542057	*
glcm_DifferenceVariance	10.38578033	0.774378898	*
glcm_ClusterShade	8.365855217	0.952632102
glcm_Contrast	8.591749191	0.824183613
glcm_Autocorrelation	2.205152273	0.993479787
glcm_JointAverage	0.109751433	0.999913061
glcm_ClusterTendency	3.911039352	0.984375397
glcm_Correlation	0.089102738	0.972320695
glcm_DifferenceAverage	2.049446344	0.958802511
glcm_DifferenceEntropy	0.457569599	0.990630535
glcm_JointEnergy	3.12872839	0.971940108
glcm_JointEntropy	0.310981154	0.992425374
glcm_Imc1	0.011165326	0.998492592
glcm_Imc2	0.008062995	0.997065469
glcm_Idm	0.445587307	0.987876555
glcm_Idmn	0.000820689	0.997223142
glcm_Id	0.319866121	0.990129098
glcm_Idn	0.043107156	0.969282432
glcm_InverseVariance	0.716099083	0.973664555
glcm_MaximumProbability	1.878608227	0.987587094
glcm_SumEntropy	0.298788399	0.990964821
glcm_SumSquares	3.960597992	0.983826469
log-sigma-1-0-mm_Energy	10.61803532	0.861606013	*
log-sigma-1-0-mm_Kurtosis	7.189903259	0.757987361	*
log-sigma-1-0-mm_Minimum	8.371448517	0.724717193	*
log-sigma-1-0-mm_Range	7.466567993	0.769357684	*
log-sigma-1-0-mm_RootMeanSquared	5.455481529	0.793799489	*
log-sigma-1-0-mm_Skewness	4.30915308	0.791736824	*
log-sigma-1-0-mm_Variance	11.14667797	0.738479189	*
log-sigma-1-0-mm_10Percentile	2.1430583	0.974572145
log-sigma-1-0-mm_90Percentile	3.754470825	0.891554527
log-sigma-1-0-mm_Entropy	0.937573373	0.96788408
log-sigma-1-0-mm_InterquartileRange	1.321134806	0.979099943
log-sigma-1-0-mm_Maximum	4.361143112	0.934599896
log-sigma-1-0-mm_MeanAbsoluteDeviation	3.007678032	0.911979628
log-sigma-1-0-mm_Mean	2.940436125	0.997396929
log-sigma-1-0-mm_Median	1.721818805	0.97621401
log-sigma-1-0-mm_RobustMeanAbsoluteDeviation	0.585296154	0.992881689
log-sigma-1-0-mm_Uniformity	0.067708045	0.999872332
log-sigma-2-0-mm_Energy	8.735548019	0.915426829
log-sigma-2-0-mm_Minimum	6.120197296	0.809602987
log-sigma-2-0-mm_Range	5.772918701	0.842950684
log-sigma-2-0-mm_Variance	9.124616623	0.803290072
log-sigma-2-0-mm_10Percentile	0.109053776	0.986797308
log-sigma-2-0-mm_90Percentile	4.128163815	0.915788754
log-sigma-2-0-mm_Entropy	0.842341363	0.966575839
log-sigma-2-0-mm_InterquartileRange	0.221693218	0.999318802
log-sigma-2-0-mm_Kurtosis	4.740274906	0.873581162
log-sigma-2-0-mm_Maximum	4.548582077	0.937602665
log-sigma-2-0-mm_MeanAbsoluteDeviation	2.996416092	0.928832695
log-sigma-2-0-mm_Mean	2.030375481	0.998494374
log-sigma-2-0-mm_Median	2.518142462	0.956582302
log-sigma-2-0-mm_RobustMeanAbsoluteDeviation	0.657960832	0.995893598
log-sigma-2-0-mm_RootMeanSquared	4.514404297	0.852060472
log-sigma-2-0-mm_Skewness	2.88530159	0.888136957
log-sigma-2-0-mm_Uniformity	0.746128678	0.993734234
log-sigma-3-0-mm_Energy	6.396651745	0.958150445
log-sigma-3-0-mm_Variance	7.276080608	0.878588624
log-sigma-3-0-mm_10Percentile	0.877563119	0.986287439
log-sigma-3-0-mm_90Percentile	3.357117414	0.958760696
log-sigma-3-0-mm_Entropy	0.709149361	0.97518028
log-sigma-3-0-mm_InterquartileRange	0.447862029	0.998750789
log-sigma-3-0-mm_Kurtosis	3.930755854	0.892630981
log-sigma-3-0-mm_Maximum	3.428951979	0.976661726
log-sigma-3-0-mm_MeanAbsoluteDeviation	2.510400534	0.950995924
log-sigma-3-0-mm_Mean	0.997891009	0.998854393
log-sigma-3-0-mm_Median	3.543038607	0.982834121
log-sigma-3-0-mm_Minimum	4.829398155	0.862290766
log-sigma-3-0-mm_Range	4.508892059	0.900504677
log-sigma-3-0-mm_RobustMeanAbsoluteDeviation	0.805916071	0.994491049
log-sigma-3-0-mm_RootMeanSquared	3.521299124	0.907657881
log-sigma-3-0-mm_Skewness	2.354487658	0.922710478
log-sigma-3-0-mm_Uniformity	1.246611238	0.983857066
log-sigma-4-0-mm_Variance	5.68970108	0.941237793
log-sigma-4-0-mm_10Percentile	1.170641065	0.989996794
log-sigma-4-0-mm_90Percentile	2.64271307	0.981689774
log-sigma-4-0-mm_Energy	4.495342255	0.980433234
log-sigma-4-0-mm_Entropy	0.533871055	0.986050278
log-sigma-4-0-mm_InterquartileRange	0.383721679	0.998293462
log-sigma-4-0-mm_Kurtosis	3.239496231	0.910714417
log-sigma-4-0-mm_Maximum	3.145843506	0.982491949
log-sigma-4-0-mm_MeanAbsoluteDeviation	2.042395115	0.972740112
log-sigma-4-0-mm_Mean	0.379225433	0.998007993
log-sigma-4-0-mm_Median	4.290772915	0.994804614
log-sigma-4-0-mm_Minimum	3.868695974	0.919651584
log-sigma-4-0-mm_Range	3.70734334	0.944308458
log-sigma-4-0-mm_RobustMeanAbsoluteDeviation	0.652614832	0.996215699
log-sigma-4-0-mm_RootMeanSquared	2.69589448	0.949686822
log-sigma-4-0-mm_Skewness	2.008940935	0.947713807
log-sigma-4-0-mm_Uniformity	0.917695761	0.992697378
log-sigma-5-0-mm_Median	7.076232433	0.99638553
log-sigma-5-0-mm_10Percentile	1.197677851	0.992254441
log-sigma-5-0-mm_90Percentile	2.255307913	0.991024053
log-sigma-5-0-mm_Energy	3.11353755	0.99072312
log-sigma-5-0-mm_Entropy	0.442403913	0.991368267
log-sigma-5-0-mm_InterquartileRange	0.207186356	0.999532788
log-sigma-5-0-mm_Kurtosis	2.441120625	0.943633343
log-sigma-5-0-mm_Maximum	2.913931608	0.98493481
log-sigma-5-0-mm_MeanAbsoluteDeviation	1.669829607	0.986671695
log-sigma-5-0-mm_Mean	0.046092533	0.996854516
log-sigma-5-0-mm_Minimum	2.917294025	0.964497405
log-sigma-5-0-mm_Range	2.916591167	0.973211645
log-sigma-5-0-mm_RobustMeanAbsoluteDeviation	0.620792747	0.997717475
log-sigma-5-0-mm_RootMeanSquared	2.038735867	0.975530075
log-sigma-5-0-mm_Skewness	1.691992998	0.970442346
log-sigma-5-0-mm_Uniformity	0.89367348	0.994201914
log-sigma-5-0-mm_Variance	4.31020546	0.975464338
TLG	0.2339	1
MTV_T_30.0rel	3.0487	1
TLG_T_30.0rel	0.3902	1
SUVpeak_T_30.0rel	0.7065	1
MTV_T_40.0rel	3.1666	1
TLG_T_40.0rel	0.1226	1
SUVpeak_T_40.0rel	0.7065	1
MTV_T_42.0rel	3.164	1
TLG_T_42.0rel	0.0623	1
SUVpeak_T_42.0rel	0.7065	1
MTV_T_1abs	0.8253	1
TLG_T_1abs	0.3595	1
SUVpeak_T_1abs	0.7065	1
MTV_T_2.5abs	1.6212	1
TLG_T_2.5abs	0.3946	1
SUVpeak_T_2.5abs	0.7065	1
* non-reproducible features
