# Supplementary material for: Reproducibility of lung cancer radiomics features extracted from data-driven respiratory gating and free-breathing flow imaging in [18F]-FDG PET/CT
Source: Eur J Hybrid Imaging. 2022 Oct 30;6:33. doi: 10.1186/s41824-022-00153-2 (PMC9617997; doi:10.1186/s41824-022-00153-2)
Supplement: Supplementary file 3 — Additional file 3. Differences and concordance among free-breathing and data-driven gating PET/CT for all radiomics features calculated separately based on pulmonary lesions localisation. The relative difference in percentage (DIFF%) and the concordance bias coefficient (Cb) are presented for each of the 141 radiomics features derived separately on each group “superior” and “inferior” depending on their anatomical localisation: lesions in the superior lobes versus the inferior regions. Non-reproducible features are marked with a star. [file 41824_2022_153_MOESM3_ESM.csv]

Results of the reproducibility analysis on two separate groups: radiomics features calculated on the superior lesions versus on the inferior regions
Localisation	Inferior	Inferior			Superior	Superior
Radiomics Features	DIFF%	C_b			DIFF%	C_b
glcm_Autocorrelation	3.5748384	0.982074599			1.402648687	0.996522328
glcm_JointAverage	0.040190242	0.9997104			0.218432471	0.999600771
glcm_ClusterProminence	17.626791	0.746823893	*		8.373682976	0.942060095
glcm_ClusterShade	13.50110531	0.807025043	*		6.282363415	0.963576574
glcm_ClusterTendency	6.200636387	0.950491596			2.643772364	0.991308371
glcm_Contrast	11.86409664	0.603083931	*		6.409427166	0.888428637
glcm_Correlation	0.118681572	0.948740822			0.064144924	0.986775747
glcm_DifferenceAverage	2.90915966	0.905541547			1.395099521	0.979294763
glcm_DifferenceEntropy	0.705712736	0.976425192			0.25602445	0.996992346
glcm_DifferenceVariance	14.26781368	0.523300687	*		7.807698727	0.853540621
glcm_JointEnergy	4.15897131	0.950884171			2.13301301	0.987993371
glcm_JointEntropy	0.368730098	0.991033966			0.264273107	0.993184149
glcm_Imc1	0.093432121	0.998573125			0.099142469	0.99563946
glcm_Imc2	0.015739001	0.993548146			0.001584236	0.996078597
glcm_Idm	0.542498648	0.983957803			0.361250967	0.991016225
glcm_Idmn	0.002150141	0.93398146			0.000302916	0.999332091
glcm_Id	0.386768728	0.986601853			0.261935115	0.99292118
glcm_Idn	0.063339032	0.882363479			0.025981007	0.991917682
glcm_InverseVariance	1.06249249	0.898295082			0.419674993	0.991540495
glcm_MaximumProbability	2.619246006	0.973179116			1.221270204	0.995501549
glcm_SumEntropy	0.390083522	0.987967708			0.224474385	0.993305303
glcm_SumSquares	6.267880917	0.94876767			2.680960178	0.991014612
log-sigma-1-0-mm_10Percentile	2.320838928	0.963561028			2.018302679	0.968718056
log-sigma-1-0-mm_90Percentile	5.592498779	0.747071426	*		2.449593067	0.939328993
log-sigma-1-0-mm_Energy	13.01827335	0.854304241	*		9.831054688	0.85495184
log-sigma-1-0-mm_Entropy	1.545054913	0.920285164			0.46445331	0.98935497
log-sigma-1-0-mm_InterquartileRange	1.286507607	0.978552943			1.347564816	0.975027223
log-sigma-1-0-mm_Kurtosis	8.877487183	0.564887986	*		5.586885929	0.866565869
log-sigma-1-0-mm_Maximum	6.493693352	0.843049479			2.973539352	0.965462659
log-sigma-1-0-mm_MeanAbsoluteDeviation	4.178801537	0.820137253			2.143586159	0.94678635
log-sigma-1-0-mm_Mean	5.976110935	0.988342694			0.850473881	0.999773977
log-sigma-1-0-mm_Median	2.115050793	0.955760028			1.37342453	0.987124329
log-sigma-1-0-mm_Minimum	10.88004017	0.478308044	*		6.626175404	0.808260417
log-sigma-1-0-mm_Range	9.920639038	0.539219301	*		5.784691334	0.84377573
log-sigma-1-0-mm_RobustMeanAbsoluteDeviation	0.477456838	0.990304127			0.665710986	0.991849991
log-sigma-1-0-mm_RootMeanSquared	7.318740845	0.593405472	*		4.056632996	0.874602626
log-sigma-1-0-mm_Skewness	5.179644108	0.662244293	*		3.478554249	0.870986346
log-sigma-1-0-mm_Uniformity	0.579730153	0.990320559			0.41240108	0.994390099
log-sigma-1-0-mm_Variance	15.04300308	0.458664077	*		8.604701042	0.812241295
log-sigma-2-0-mm_10Percentile	0.011758195	0.969835529			0.17354466	0.993961187
log-sigma-2-0-mm_90Percentile	6.109169006	0.768607362	*		2.747524261	0.959738531
log-sigma-2-0-mm_Energy	12.04267502	0.868858713	*		7.665759087	0.91550738
log-sigma-2-0-mm_Entropy	1.246122241	0.936871758			0.525035322	0.982128007
log-sigma-2-0-mm_InterquartileRange	0.343228698	0.997745505			0.132810056	0.999794407
log-sigma-2-0-mm_Kurtosis	5.363919735	0.788978544	*		4.110581398	0.898237105
log-sigma-2-0-mm_Maximum	5.581245422	0.920116102			3.951804161	0.929152972
log-sigma-2-0-mm_MeanAbsoluteDeviation	4.197702885	0.845205275			2.092320442	0.963143733
log-sigma-2-0-mm_Mean	3.24456811	0.994570497			1.07810235	0.999551418
log-sigma-2-0-mm_Median	3.43881321	0.923380527			1.647994995	0.977775604
log-sigma-2-0-mm_Minimum	7.572596073	0.655220277	*		5.041755199	0.867038866
log-sigma-2-0-mm_Range	7.182277203	0.715838707	*		4.781774998	0.881374754
log-sigma-2-0-mm_RobustMeanAbsoluteDeviation	0.951146245	0.988478452			0.448841423	0.998252282
log-sigma-2-0-mm_RootMeanSquared	6.109336376	0.70022528	*		3.283016443	0.919233914
log-sigma-2-0-mm_Skewness	3.404569626	0.811141364			2.360158682	0.906889902
log-sigma-2-0-mm_Uniformity	1.145439506	0.988499361			0.351924092	0.99751661
log-sigma-2-0-mm_Variance	12.47888279	0.591065176	*		6.807612896	0.877883168
log-sigma-3-0-mm_10Percentile	1.972185016	0.958222418			0.100745194	0.992412011
log-sigma-3-0-mm_90Percentile	4.86865139	0.876492295			2.342935801	0.979585928
log-sigma-3-0-mm_Energy	9.517281532	0.921159152			5.383217335	0.959425262
log-sigma-3-0-mm_Entropy	1.05124402	0.947823233			0.438970566	0.988865501
log-sigma-3-0-mm_InterquartileRange	0.215555444	0.999676441			0.618866622	0.997285285
log-sigma-3-0-mm_Kurtosis	3.91132617	0.902165251			3.950637579	0.857223973
log-sigma-3-0-mm_Maximum	4.066570759	0.978392183			3.086789131	0.969950106
log-sigma-3-0-mm_MeanAbsoluteDeviation	3.685522556	0.884313457			1.604597569	0.979462091
log-sigma-3-0-mm_Mean	1.090995431	0.996011403			0.915580034	0.999616569
log-sigma-3-0-mm_Median	5.236075878	0.952040308			1.8408705	0.994074841
log-sigma-3-0-mm_Minimum	5.908525944	0.783015401	*		3.960856438	0.898809798
log-sigma-3-0-mm_Range	5.561158657	0.843867726			3.734924316	0.921477895
log-sigma-3-0-mm_RobustMeanAbsoluteDeviation	1.175415277	0.988186534			0.539445877	0.996939918
log-sigma-3-0-mm_RootMeanSquared	4.87797451	0.797550135	*		2.457147837	0.955489199
log-sigma-3-0-mm_Skewness	2.703900814	0.898551197			1.997736454	0.908266809
log-sigma-3-0-mm_Uniformity	1.797777295	0.973448224			0.691629767	0.993744298
log-sigma-3-0-mm_Variance	10.24294472	0.71088273	*		5.165168762	0.937354091
log-sigma-4-0-mm_10Percentile	2.283195257	0.95545724			0.355556071	0.998183572
log-sigma-4-0-mm_90Percentile	3.850461721	0.946387082			1.856021047	0.990684801
log-sigma-4-0-mm_Energy	6.773224831	0.96544001			3.757252455	0.980833499
log-sigma-4-0-mm_Entropy	0.786943972	0.968658636			0.332556665	0.993977917
log-sigma-4-0-mm_InterquartileRange	0.479739398	0.998286943			0.307560831	0.998072558
log-sigma-4-0-mm_Kurtosis	3.172100067	0.933163503			3.307245016	0.871912873
log-sigma-4-0-mm_Maximum	3.794825077	0.977480236			2.767346144	0.983665482
log-sigma-4-0-mm_MeanAbsoluteDeviation	3.126320601	0.922868948			1.208177209	0.99098134
log-sigma-4-0-mm_Mean	0.019184116	0.994634337			0.75864625	0.999199403
log-sigma-4-0-mm_Median	6.743418694	0.981096718			2.120714903	0.998896306
log-sigma-4-0-mm_Minimum	4.794974804	0.863625689			3.114269972	0.947813666
log-sigma-4-0-mm_Range	4.604119778	0.910829793			3.028321266	0.961259875
log-sigma-4-0-mm_RobustMeanAbsoluteDeviation	1.256335258	0.987811507			0.192700133	0.999459223
log-sigma-4-0-mm_RootMeanSquared	3.812897205	0.870555664			1.827662706	0.978418629
log-sigma-4-0-mm_Skewness	2.27107358	0.94206544			1.749604702	0.937649851
log-sigma-4-0-mm_Uniformity	1.475187421	0.982760662			0.341582805	0.998166764
log-sigma-4-0-mm_Variance	8.329680443	0.802407267			3.892631054	0.973400729
log-sigma-5-0-mm_10Percentile	2.213757992	0.961437532			0.44270739	0.999087734
log-sigma-5-0-mm_90Percentile	3.323300123	0.975272756			1.582033038	0.995395953
log-sigma-5-0-mm_Energy	4.496774197	0.988031211			2.67001462	0.990420138
log-sigma-5-0-mm_Entropy	0.669218957	0.979920433			0.260172248	0.996770797
log-sigma-5-0-mm_InterquartileRange	0.909525812	0.995316364			0.376969397	0.998045683
log-sigma-5-0-mm_Kurtosis	2.434092522	0.956638398			2.447702646	0.925065133
log-sigma-5-0-mm_Maximum	4.170392036	0.961653889			2.141902447	0.992852567
log-sigma-5-0-mm_MeanAbsoluteDeviation	2.625695467	0.954188601			0.956895828	0.996053812
log-sigma-5-0-mm_Mean	0.546419561	0.992809503			0.626587749	0.998791107
log-sigma-5-0-mm_Median	14.16479206	0.989430885	*		3.499949217	0.998910202
log-sigma-5-0-mm_Minimum	3.67994976	0.926035456			2.323625088	0.979224532
log-sigma-5-0-mm_Range	3.771698713	0.943692443			2.282607794	0.984477599
log-sigma-5-0-mm_RobustMeanAbsoluteDeviation	1.45035696	0.987732226			0.026308788	0.999848235
log-sigma-5-0-mm_RootMeanSquared	2.946517229	0.923541182			1.355446219	0.990122028
log-sigma-5-0-mm_Skewness	1.889280677	0.96746209			1.508633494	0.968703885
log-sigma-5-0-mm_Uniformity	1.385402799	0.988631582			0.38810727	0.998406561
log-sigma-5-0-mm_Variance	6.610398769	0.881416909			2.92311883	0.98802223
SUV_10Percentile	0.937534988	0.990836934			0.62719804	0.998698102
SUV_90Percentile	0.13346003	0.996841334			0.132342085	0.999899188
SUV_Energy	1.653547883	0.998863106			1.408906221	0.996658798
SUV_Entropy	0.427780449	0.99003611			0.241291642	0.994546158
SUV_InterquartileRange	3.144470692	0.979975758			2.280700922	0.957706397
SUV_Kurtosis	7.653847218	0.715286849	*		4.982285023	0.803841288
SUV_Maximum	5.224478245	0.814969581			2.669399023	0.969466789
SUV_MeanAbsoluteDeviation	1.696022749	0.989760849			0.484390229	0.999136271
SUV_Mean	0.012611873	0.99997606			0.219228193	0.999617046
SUV_Median	2.019864321	0.962258647			1.04571104	0.993789777
SUV_Minimum	0.097391628	0.999867096			0.044481575	0.9989665
SUV_Range	5.296938896	0.816978425			2.694731951	0.96964632
SUV_RobustMeanAbsoluteDeviation	1.762621522	0.99474286			1.515546918	0.986302042
SUV_RootMeanSquared	1.884324551	0.978221506			0.761214077	0.996846336
SUV_Skewness	4.831943989	0.749504532	*		2.897060633	0.870142228
SUV_Uniformity	2.653850079	0.957077681			1.353652716	0.983868706
SUV_Variance	6.155823708	0.952083359			2.634693861	0.991326969
SUVpeak	0.074311413	0.994727181			1.226174712	0.997126278
TLG	0.304080337	0.999875427			0.200458542	0.999968154
MTV_T_30.0rel	4.218229294	0.989890904			2.327197552	0.995753263
TLG_T_30.0rel	1.062699795	0.999390311			0.034754992	0.997116312
SUVpeak_T_30.0rel	0.074311413	0.994727181			1.226174712	0.997126278
MTV_T_40.0rel	5.031792164	0.985537036			2.00570631	0.99388268
TLG_T_40.0rel	1.647597313	0.998558851			0.696215332	0.985248112
SUVpeak_T_40.0rel	0.074311413	0.994727181			1.226174712	0.997126278
MTV_T_42.0rel	5.129848003	0.985219865			1.953951001	0.993221956
TLG_T_42.0rel	1.705982804	0.998485039			0.812278092	0.982600282
SUVpeak_T_42.0rel	0.074311413	0.994727181			1.226174712	0.997126278
MTV_T_1abs	1.465437531	0.9980431			0.501270056	0.999414741
TLG_T_1abs	0.539005399	0.999733645			0.275333941	0.999931777
SUVpeak_T_1abs	0.074311413	0.994727181			1.226174712	0.997126278
MTV_T_2.5abs	2.323930264	0.995826891			1.274337173	0.997969177
TLG_T_2.5abs	0.461895972	0.99972857			0.363403141	0.999918826
SUVpeak_T_2.5abs	0.074311413	0.994727181			1.226174712	0.997126278
*: non-reproducible features
