# Supplementary material for: Reproducibility of lung cancer radiomics features extracted from data-driven respiratory gating and free-breathing flow imaging in [18F]-FDG PET/CT
Source: Eur J Hybrid Imaging. 2022 Oct 30;6:33. doi: 10.1186/s41824-022-00153-2 (PMC9617997; doi:10.1186/s41824-022-00153-2)
Supplement: Supplementary file 4 — Additional file 4. Differences and concordance among free-breathing and data-driven gating PET/CT for all radiomics features calculated separately based on pulmonary lesions size. The relative difference in percentage (DIFF%) and the concordance bias coefficient (Cb) are presented for each of the 141 radiomics features derived separately on two lesions groups “big” and “small” depending on their long-axis length < or > median. Non-reproducible features are marked with a star. [file 41824_2022_153_MOESM4_ESM.csv]

Reproducibility of radiomics features calculated on two distinct groups separated by their lesion size, long axis length < or > median
Lesion size	Small	Small			Big	Big
Radiomics features	DIFF%	C_b			DIFF%	C_b
glcm_Autocorrelation	3.735501766	0.954614029			1.429271579	0.996448279
glcm_JointAverage	0.094141729	0.999679182			0.265358865	0.999412458
glcm_ClusterProminence	18.81533432	0.596095604	*		8.332010269	0.939961477
glcm_ClusterShade	13.7776165	0.705853943	*		6.38570118	0.961476661
glcm_ClusterTendency	6.558401585	0.868044701			2.667937994	0.99077709
glcm_Contrast	10.10653973	0.71735879	*		7.089986324	0.897230156
glcm_Correlation	0.110136323	0.964292739			0.068475924	0.883071961
glcm_DifferenceAverage	2.35238409	0.934893026			1.727552772	0.975944
glcm_DifferenceEntropy	0.518149376	0.981174295			0.394654632	0.994354625
glcm_DifferenceVariance	12.38501358	0.616647156	*		8.503881454	0.86782993
glcm_JointEnergy	2.918867111	0.983018743			3.37358737	0.92016631
glcm_JointEntropy	0.33086586	0.992042324			0.291895449	0.991424518
glcm_Imc1	0.142793462	0.997690232			0.106260031	0.994055412
glcm_Imc2	0.004001374	0.995146524			0.012098866	0.97849211
glcm_Idm	0.489805371	0.989204017			0.404052705	0.980228756
glcm_Idmn	0.002178037	0.996152339			0.000535447	0.955421796
glcm_Id	0.335250884	0.992265677			0.305245548	0.981438523
glcm_Idn	0.060733415	0.958469937			0.025593029	0.964198034
glcm_InverseVariance	0.57694447	0.973080198			0.862535477	0.97001521
glcm_MaximumProbability	1.946770906	0.989698084			1.797153234	0.97791458
glcm_SumEntropy	0.275600553	0.991280703			0.320578933	0.986675999
glcm_SumSquares	6.616589069	0.864595053			2.702584028	0.990503656
log-sigma-1-0-mm_10Percentile	2.399121761	0.972372864			1.870529652	0.975591678
log-sigma-1-0-mm_90Percentile	4.386385918	0.736088048	*		3.214072704	0.931351778
log-sigma-1-0-mm_Energy	10.08011055	0.880006847	*		10.68778229	0.840163393	*
log-sigma-1-0-mm_Entropy	1.106709003	0.934735349			0.772551656	0.982945532
log-sigma-1-0-mm_InterquartileRange	1.149183035	0.986841821			1.504679084	0.963986874
log-sigma-1-0-mm_Kurtosis	6.881519794	0.811218189			7.532991409	0.635978372	*
log-sigma-1-0-mm_Maximum	6.122308254	0.783297713	*		3.195969582	0.95412087
log-sigma-1-0-mm_MeanAbsoluteDeviation	3.348356962	0.883463168			2.644095421	0.937290573
log-sigma-1-0-mm_Mean	2.093029022	0.996998969			10.17802238	0.964560279	*
log-sigma-1-0-mm_Median	2.015059233	0.958639739			1.286630154	0.987664059
log-sigma-1-0-mm_Minimum	9.178892136	0.627939942	*		7.688241005	0.768550267	*
log-sigma-1-0-mm_Range	8.561453819	0.631754098	*		6.589567184	0.816269857
log-sigma-1-0-mm_RobustMeanAbsoluteDeviation	0.681873202	0.9947521			0.487053394	0.987314799
log-sigma-1-0-mm_RootMeanSquared	5.93346262	0.724805821	*		4.941615105	0.850179183
log-sigma-1-0-mm_Skewness	3.869395256	0.80889353			4.830394268	0.705192974	*
log-sigma-1-0-mm_Uniformity	0.350343436	0.996177585			0.226812199	0.998472578
log-sigma-1-0-mm_Variance	12.48873425	0.700787015	*		9.618009567	0.788946371	*
log-sigma-2-0-mm_10Percentile	0.207047001	0.980492405			0.000507013	0.993443025
log-sigma-2-0-mm_90Percentile	4.543613911	0.749111389	*		3.822518826	0.934721699
log-sigma-2-0-mm_Energy	8.641654968	0.901475036			8.747068405	0.901606025
log-sigma-2-0-mm_Entropy	0.840685248	0.933295864			0.843939364	0.974603094
log-sigma-2-0-mm_InterquartileRange	0.256116211	0.999442623			0.717807114	0.993291248
log-sigma-2-0-mm_Kurtosis	4.31904459	0.922600935			5.194464207	0.753254322	*
log-sigma-2-0-mm_Maximum	5.295640469	0.881733697			4.168772697	0.917216314
log-sigma-2-0-mm_MeanAbsoluteDeviation	3.08504653	0.897811765			2.903179646	0.94747227
log-sigma-2-0-mm_Mean	1.395153522	0.99842852			6.560211658	0.977511235
log-sigma-2-0-mm_Median	3.347551107	0.912595806			1.368749261	0.989963683
log-sigma-2-0-mm_Minimum	6.387464046	0.747433389	*		5.889151096	0.83530297
log-sigma-2-0-mm_Range	6.200820446	0.763850635	*		5.442555428	0.857155718
log-sigma-2-0-mm_RobustMeanAbsoluteDeviation	0.260383487	0.998444461			1.073578835	0.989739154
log-sigma-2-0-mm_RootMeanSquared	4.561469078	0.774373298	*		4.466431618	0.890899773
log-sigma-2-0-mm_Skewness	2.589131117	0.907124538			3.224471331	0.833048871
log-sigma-2-0-mm_Uniformity	0.850576937	0.985421224			0.641058147	0.993687359
log-sigma-2-0-mm_Variance	9.888783455	0.718755565	*		8.379867554	0.858852246
log-sigma-3-0-mm_10Percentile	1.489764333	0.971819812			0.214500129	0.992630978
log-sigma-3-0-mm_90Percentile	3.629280806	0.889325351			3.184776306	0.959578911
log-sigma-3-0-mm_Energy	7.101710796	0.930326086			6.310676098	0.950736821
log-sigma-3-0-mm_Entropy	0.668814361	0.951421827			0.747217119	0.97773145
log-sigma-3-0-mm_InterquartileRange	0.112902001	0.999352645			0.814732492	0.994696299
log-sigma-3-0-mm_Kurtosis	2.85012579	0.968317324			4.988390923	0.753756553	*
log-sigma-3-0-mm_Maximum	3.950890541	0.945436911			3.211114168	0.967600926
log-sigma-3-0-mm_MeanAbsoluteDeviation	2.772147417	0.893107795			2.249897242	0.97249244
log-sigma-3-0-mm_Mean	0.414910525	0.998968136			4.174722195	0.986362688
log-sigma-3-0-mm_Median	6.618868351	0.966587891			1.042491198	0.994966683
log-sigma-3-0-mm_Minimum	4.912797451	0.837590045			4.75546217	0.872786454
log-sigma-3-0-mm_Range	4.761964798	0.854190897			4.318155289	0.902932514
log-sigma-3-0-mm_RobustMeanAbsoluteDeviation	0.825272501	0.99062386			0.785655022	0.99640849
log-sigma-3-0-mm_RootMeanSquared	3.568939924	0.827421043			3.475164413	0.935486686
log-sigma-3-0-mm_Skewness	1.907439351	0.961996384			2.828559399	0.852953663
log-sigma-3-0-mm_Uniformity	1.220030308	0.977137141			1.275157094	0.982547197
log-sigma-3-0-mm_Variance	8.31608963	0.731280811	*		6.398499012	0.92656941
log-sigma-4-0-mm_10Percentile	1.854301214	0.952979808			0.494194388	0.998306061
log-sigma-4-0-mm_90Percentile	3.0378685	0.960638194			2.430134535	0.978569291
log-sigma-4-0-mm_Energy	5.637311935	0.960020778			4.357533932	0.976747488
log-sigma-4-0-mm_Entropy	0.498291969	0.971365533			0.566932261	0.986722129
log-sigma-4-0-mm_InterquartileRange	0.626897871	0.994112318			0.130996615	0.999626236
log-sigma-4-0-mm_Kurtosis	2.170626163	0.978787974			4.198895454	0.809806881
log-sigma-4-0-mm_Maximum	3.18498683	0.952442279			3.132331371	0.974595675
log-sigma-4-0-mm_MeanAbsoluteDeviation	2.500880718	0.916032845			1.630848765	0.987105081
log-sigma-4-0-mm_Mean	0.236510426	0.997546408			2.809359312	0.990955698
log-sigma-4-0-mm_Median	18.36344337	0.990445186	*		1.289262295	0.995929471
log-sigma-4-0-mm_Minimum	4.125265121	0.88474053			3.660150528	0.928909938
log-sigma-4-0-mm_Range	3.9924438	0.895681978			3.512812614	0.94376913
log-sigma-4-0-mm_RobustMeanAbsoluteDeviation	1.101770043	0.980718456			0.218008056	0.999749795
log-sigma-4-0-mm_RootMeanSquared	2.858758211	0.884272835			2.547397614	0.967415922
log-sigma-4-0-mm_Skewness	1.621867299	0.980463711			2.380206108	0.877953342
log-sigma-4-0-mm_Uniformity	0.635684013	0.995223164			1.237985969	0.987727749
log-sigma-4-0-mm_Variance	7.158751011	0.801046564			4.651798248	0.967062638
log-sigma-5-0-mm_10Percentile	1.845512033	0.956991276			0.617630422	0.998625463
log-sigma-5-0-mm_90Percentile	2.971369267	0.984342415			1.94551158	0.987705137
log-sigma-5-0-mm_Energy	4.275942802	0.981439789			2.978009462	0.988888671
log-sigma-5-0-mm_Entropy	0.454431474	0.98307522			0.431408852	0.992373681
log-sigma-5-0-mm_InterquartileRange	0.881565273	0.98906675			0.417746663	0.998807509
log-sigma-5-0-mm_Kurtosis	1.636879086	0.985309932			3.118776083	0.882207788
log-sigma-5-0-mm_Maximum	2.703492403	0.974788462			2.980401278	0.978941764
log-sigma-5-0-mm_MeanAbsoluteDeviation	2.233346939	0.95323551			1.226252317	0.993513763
log-sigma-5-0-mm_Mean	0.589725852	0.99478608			1.847293019	0.994123182
log-sigma-5-0-mm_Median	11.85709	0.993297091	*		1.818763137	0.994973826
log-sigma-5-0-mm_Minimum	3.133902311	0.939899267			2.760329008	0.966450419
log-sigma-5-0-mm_Range	3.077372551	0.945859209			2.817003727	0.971283253
log-sigma-5-0-mm_RobustMeanAbsoluteDeviation	1.302199483	0.978861024			0.039120432	0.999981317
log-sigma-5-0-mm_RootMeanSquared	2.290495396	0.932446248			1.825490236	0.984879497
log-sigma-5-0-mm_Skewness	1.431272626	0.98952019			1.917529106	0.904641471
log-sigma-5-0-mm_Uniformity	0.830231667	0.9919236			0.967153728	0.994787365
log-sigma-5-0-mm_Variance	5.997481823	0.882582948			3.348411798	0.985252618
SUV_10Percentile	1.090285301	0.996593274			0.378237396	0.998322274
SUV_90Percentile	0.292681426	0.996326737			0.237072781	0.999036046
SUV_Energy	2.201274157	0.99796947			1.411268473	0.996746827
SUV_Entropy	0.310799867	0.991221127			0.337051511	0.989911759
SUV_InterquartileRange	2.545778275	0.953170125			2.720970392	0.971100411
SUV_Kurtosis	5.91309166	0.78396952	*		6.877207279	0.734278127	*
SUV_Maximum	4.811002731	0.852590711			2.883953571	0.959915932
SUV_MeanAbsoluteDeviation	1.711449623	0.970107327			0.490195274	0.99916314
SUV_Mean	0.068010531	0.999881839			0.26842615	0.999402507
SUV_Median	1.585027575	0.986638068			1.372063041	0.984494733
SUV_Minimum	0.00328777	0.999244497			0.188415527	0.999842654
SUV_Range	4.888447762	0.85031847			2.90621686	0.960395358
SUV_RobustMeanAbsoluteDeviation	1.611912489	0.979564918			1.618802309	0.991407656
SUV_RootMeanSquared	1.756009459	0.968415874			0.838197291	0.996259264
SUV_Skewness	3.646899939	0.806111486			4.086492538	0.815218426
SUV_Uniformity	1.841974735	0.975839331			2.193251371	0.940145083
SUV_Variance	6.509068966	0.870524121			2.66829586	0.990727083
SUVpeak	0.321321636	0.992599013			1.356650829	0.994386383
TLG	0.207349688	0.999806262			0.237757	0.999937
MTV_T_30.0rel	4.738303661	0.973529153			2.821989	0.990137
TLG_T_30.0rel	1.17229414	0.998019094			0.306679	0.998681
SUVpeak_T_30.0rel	0.321321636	0.992599013			1.356651	0.994386
MTV_T_40.0rel	4.100877285	0.983026927			3.038389	0.988984
TLG_T_40.0rel	0.687763333	0.999451813			0.060463	0.995006
SUVpeak_T_40.0rel	0.321321636	0.992599013			1.356651	0.994386
MTV_T_42.0rel	4.070083618	0.984296956			3.037741	0.989026
TLG_T_42.0rel	0.633715391	0.999640926			0.001382	0.994102
SUVpeak_T_42.0rel	0.321321636	0.992599013			1.356651	0.994386
MTV_T_1abs	0.703108847	0.999775453			0.850333	0.9987
TLG_T_1abs	0.317180932	0.99978889			0.365491	0.99986
SUVpeak_T_1abs	0.321321636	0.992599013			1.356651	0.994386
MTV_T_2.5abs	2.299523592	0.993681784			1.509319	0.996728
TLG_T_2.5abs	0.576973557	0.998516563			0.372627	0.999861
SUVpeak_T_2.5abs	0.321321636	0.992599013			1.356651	0.994386
*: non-reproducible features
